# Supplementary material for: Molecular characterization, expression and functional analysis of acyl-CoA-binding protein gene family in maize (Zea mays)
Source: BMC Plant Biol. 2021 Feb 15;21:94. doi: 10.1186/s12870-021-02863-4 (PMC7883581; doi:10.1186/s12870-021-02863-4)
Supplement: Supplementary file 2 — Additional file 2: Table S1. Synteny blocks of ACBP genes between maize and rice genomes. [file 12870_2021_2863_MOESM2_ESM.xlsx]

## Sheet: Sheet1
Table S1. Synteny blocks of ACBP genes between maize and rice genomes
gene ID		gene name
gene1(maize)	gene2(rice)	gene1	gene2
Zm00001d024518	LOC_Os08g06550.1	ZmACBP1	OsACBP1
Zm00001d045539	LOC_Os06g02490.1	ZmACBP2	OsACBP2
Zm00001d001798	LOC_Os04g58550.1	ZmACBP3	OsACBP4
Zm00001d026639	LOC_Os04g58550.1	ZmACBP4	OsACBP4
Zm00001d028397	LOC_Os03g14000.1	ZmACBP5	OsACBP5
Zm00001d034758	LOC_Os03g61930.1	ZmACBP7	OsACBP6
Zm00001d012892	LOC_Os03g61930.1	ZmACBP9	OsACBP6
