# Supplementary material for: Molecular characterization, expression and functional analysis of acyl-CoA-binding protein gene family in maize (Zea mays)
Source: BMC Plant Biol. 2021 Feb 15;21:94. doi: 10.1186/s12870-021-02863-4 (PMC7883581; doi:10.1186/s12870-021-02863-4)
Supplement: Supplementary file 3 — Additional file 3: Table S2. Functions and number of identified cis-regulatory elements of ZmACBP genes. [file 12870_2021_2863_MOESM3_ESM.xlsx]

## Sheet: Sheet1
Table S2 Functions and number of identified cis-regulatory elements of ZmACBP genes.
Gene ID	Gene Name	A-box	AAGAA-motif	AC-I	ABRE	ACE	ARE	AE box	AT1-motif	ATCT-motif	AuxRR-core		Box III	Box 4	CAAT-box	CAT-box	CCAAT	CCGTCC-box	CGTCA-motif	chs-CMA1a	ERE	DRE1	G-Box	GC-motif	GATA-motif	GARE motif	GCN4_motif	GT1-motif	I-box	LTR	MBS	MYB	MYC	Myb	Myb-binding site	O2-site	P-box	Sp1	STRE	TATA-box	TC-rich repeats	TCA-element	TCT motif	TGA-element	TGACG-motif	Unnamed__4	WUN motif	chs-CMA2a	circadian
		cis-acting regulatory element		element involved in negative regulation on phloem expression; and responsible for restricting the vascular expression to the xylem	cis-acting element involved in the abscisic acid responsiveness	cis-acting element involved in light responsiveness	cis-acting regulatory element essential for the anaerobic induction		part of a light responsive module	part of a conserved DNA module involved in light responsiveness	cis-acting regulatory element involved in auxin responsiveness		involved in light responsiveness	part of a conserved DNA module involved in light responsiveness	common cis-acting element in promoter and enhancer regions	cis-acting regulatory element related to meristem expression	MYBHv1 binding site	cis-acting regulatory element related to meristem specific activation	cis-acting regulatory element involved in the MeJA-responsiveness	part of a light responsive element			cis-acting regulatory element involved in light responsiveness	enhancer-like element involved in anoxic specific inducibility	part of a light responsive element	gibberellin-responsive element	cis-regulatory element involved in endosperm expression	light responsive element	part of a light responsive element	cis-acting element involved in low-temperature responsiveness	MYB Binding Site					cis-acting regulatory element involved in zein metabolism regulation	part of a light responsive element	light responsive element		core promoter element around -30 of transcription start	cis-acting element involved in defense and stress responsiveness	cis-acting element involved in salicylic acid responsivenes	part of a light responsive element	auxin-responsive element	cis-acting regulatory element involved in the MeJA-responsiveness			part of a light responsive element	cis-acting regulatory element involved in circadian control
GRMZM2G079908	ZmACBP1		1				1				1		1	2	19				1		1	1			1							3	2	1	1			1	1	18	1	1		1	1	1	1
GRMZM2G344634	ZmACBP2	1			2			1							2	1	1	4	1	1			3											1				1	2	25			1	1	1
GRMZM2G049495	ZmACBP3		1		5		2	2		1	2				20	2			1				1				1				1	2	1	1		2		1	3	36		2	1	1			1
GRMZM2G173636	ZmACBP4				3			1						1	18	1			3				4	1	1			1		2	1	1	5	1					6	36				1	3			1	1
GRMZM2G108138	ZmACBP5	2		1	3		1							1	9		1	2	3				4							2		3	2	1				1	8	17				1	4
GRMZM2G060781	ZmACBP6				3				1					2	20	1			2				4				1	1				3	3				1		1	21		2			2
GRMZM2G053803	ZmACBP7	3			6										16			3	2			4	8	3								1						3	5	5				1	2
GRMZM2G351160	ZmACBP8		1		2	1	1				1			1	22		1						1			1		2			5	3	5	7				3	5	20			1
GRMZM2G326195	ZmACBP9		1		1									2	29	3			2				1		1	1			1			4	5	1					2	13	2				2
[truncated: 1 more columns]
