# Supplementary material for: Molecular characterization, expression and functional analysis of acyl-CoA-binding protein gene family in maize (Zea mays)
Source: BMC Plant Biol. 2021 Feb 15;21:94. doi: 10.1186/s12870-021-02863-4 (PMC7883581; doi:10.1186/s12870-021-02863-4)
Supplement: Supplementary file 5 — Additional file 5: Table S3. The ZmACBP genes list associated with agronomic traits in maize. [file 12870_2021_2863_MOESM5_ESM.xlsx]

## Sheet: Sheet1
Table S3 The ZmACBP genes list associated with agronomic traits in maize.
Gene ID	Gene name	trait	Marker	Chr	Pos	P ≤ 0.05
GRMZM2G344634	ZmACBP2	100 grain weight	chr9.S_25816578	9	25816578	0.00102203
		tassel branch number	chr9.S_25817184	9	25817184	0.00242777
		ear leaf width	chr9.S_25817682	9	25817682	0.00286006
		silking time	PZE-109025674	9	25821628	0.00506641
		leaf number above ear	chr9.S_25817717	9	25817717	0.00575568
		ear leaf width	chr9.S_25818064	9	25818064	0.00598087
		ear diameter	chr9.S_25817184	9	25817184	0.00690671
		pollen shed	PZE-109025674	9	25821628	0.00881713
GRMZM2G049495	ZmACBP3	plant height	SYN5561	2	1036389	0.0032
		ear height	SYN5561	2	1036389	8.19348e-05
		tassel branch number	chr2.S_1186870	2	1186870	0.009164
		ear diameter	chr2.S_1187274	2	1187274	0.00198154
		100 grain weight	chr2.S_1035863	2	1035863	0.000710852
		silking time	chr2.S_1036532	2	1036532	0.00150019
GRMZM2G173636	ZmACBP4	kernel width	chr10.S_148535891	10	148535891	0.000332955
		ear leaf length	chr10.S_148514717	10	148514717	0.00123259
		ear leaf width	chr10.S_148502430	10	148502430	0.00262598
		kerner number perrow	chr10.S_148516315	10	148516315	0.00316659
		cob weight	chr10.S_148502430	10	148502430	0.00450722
		tassel branch number	chr10.S_148502674	10	148502674	0.00460952
		ear diameter	chr10.S_148536255	10	148536255	0.00544106
		ear length	chr10.S_148544974	10	148544974	0.00948662
GRMZM2G108138	ZmACBP5	kerner number perrow	chr1.S_33111823	1	33111823	0.00202828
		ear length	chr1.S_33111823	1	33111823	0.00393017
		leaf number above ear	chr1.S_33125032	1	33125032	0.00665268
		ear leaf width	chr1.S_33124889	1	33124889	0.00705009
		ear leaf length	chr1.S_33124016	1	33124016	0.00727683
GRMZM2G053803	ZmACBP7	heading date	chr1.S_296001642	1	296001642	0.000435996
		leaf number above ear	chr1.S_295997220	1	295997220	0.000518594
		100 grain weight	chr1.S_296000108	1	296000108	0.00108695
		tassel maina xis length	chr1.S_296000156	1	296000156	0.00132155
		kernel width	chr1.S_296001662	1	296001662	0.00190034
		ear height	SYNGENTA1446	1	296023245	0.00212859
		cob weight	chr1.S_296023993	1	296023993	0.00220016
		pollen shed	chr1.S_296001642	1	296001642	0.00258177
		kernel width	chr1.S_296002386	1	296002386	0.00338139
		kerner number perrow	chr1.S_296001758	1	296001758	0.00348173
		ear leaf width	chr1.S_296018978	1	296018978	0.00372522
		silking time	chr1.S_296002386	1	296002386	0.00586006
		ear leaf length	chr1.S_296001222	1	296001222	0.00624447
GRMZM2G351160	ZmACBP8	silking time	chr9.S_86296690	9	86296690	0.00172905
		100 grain weight	chr9.S_86283425	9	86283425	0.00263944
		pollen shed	chr9.S_86296690	9	86296690	0.00572084
		ear diameter	chr9.S_86301437	9	86301437	0.00617728
		cob diameter	chr9.S_86296829	9	86296829	0.00665976
GRMZM2G326195	ZmACBP9	silking time	chr5.S_1581640	5	1581640	0.00109779
		pollen shed	chr5.S_1581640	5	1581640	0.00185657
		heading date	chr5.S_1581640	5	1581640	0.00216266
		cob weight	chr5.S_1575446	5	1575446	0.0021709
		plant height	chr5.S_1570353	5	1570353	0.00362891
		ear length	chr5.S_1624063	5	1624063	0.00378767
		ear leaf length	chr5.S_1575709	5	1575709	0.00391492
		100 grain weight	chr5.S_1570014	5	1570014	0.00439133
		kerner number perrow	chr5.S_1609737	5	1609737	0.00541734
		leaf number above ear	chr5.S_1565975	5	1565975	0.00554553
		ear diameter	chr5.S_1582489	5	1582489	0.00733621
