# Supplementary material for: Molecular characterization, expression and functional analysis of acyl-CoA-binding protein gene family in maize (Zea mays)
Source: BMC Plant Biol. 2021 Feb 15;21:94. doi: 10.1186/s12870-021-02863-4 (PMC7883581; doi:10.1186/s12870-021-02863-4)
Supplement: Supplementary file 6 — Additional file 6: Table S4. The correlation among ZmACBP genes expression levels and oil content in maize kernel. [file 12870_2021_2863_MOESM6_ESM.xlsx]

## Sheet: Sheet2
Table S4 The correlation among ZmACBP genes expression levels and the oil content in maize kernel.
Gene	Trait	Cor	Pvalue
ZmACBP1	Oil	0.200633	0.000154325
ZmACBP1	C18:1	0.1908	0.000324424
ZmACBP1	C18:2	-0.223653	2.34865e-05
ZmACBP1	C18:3	-0.17722	0.000853582
ZmACBP1	C20:1	0.215052	4.86025e-05
ZmACBP1	C18:0/C18:1	-0.181164	0.000649012
ZmACBP1	C18:1/C18:2	0.175644	0.000950843
ZmACBP1	C18:0/C20:0	-0.137785	0.00975113
ZmACBP2	C20:1	0.153362	0.00397617
ZmACBP2	C22:0	0.14042	0.00842728
ZmACBP2	C24:0	0.145245	0.00641199
ZmACBP4	C16:0	0.177759	0.000822502
ZmACBP4	SFA/USFA	0.187858	0.000402378
ZmACBP5	Oil	-0.204832	0.000111138
ZmACBP5	C18:1	-0.179435	0.000732333
ZmACBP5	C18:2	0.144353	0.00674865
ZmACBP5	C18:3	0.171137	0.00128825
ZmACBP5	C22:0	0.150934	0.00459808
ZmACBP5	C24:0	0.206078	0.000100691
ZmACBP5	C18:1/C18:2	-0.167916	0.0015933
ZmACBP5	C20:0/C22:0	-0.17343	0.00110483
ZmACBP9	C16:0	0.148184	0.00540767
ZmACBP9	C16:1	0.18791	0.000400858
ZmACBP9	SFA:USFA	0.141067	0.008128
